# Supplementary material for: Diagnostic and prognostic signatures of glomerular membrane dysregulation in immune nephropathies
Source: Front Immunol. 2026 Mar 23;17:1800258. doi: 10.3389/fimmu.2026.1800258 (PMC13050917; doi:10.3389/fimmu.2026.1800258)
Supplement: Supplementary file 1 [file Table1.xlsx]

## Sheet: Necroptosis
Gene Symbol	Description	Category	Uniprot ID	Gifts	GC Id	Relevance score	GeneCards Link
RIPK1	Receptor Interacting Serine/Threonine Kinase 1	Protein Coding	Q13546	64	GC06P009353	21.9505	https://www.genecards.org/cgi-bin/carddisp.pl?gene=RIPK1
MLKL	Mixed Lineage Kinase Domain Like Pseudokinase	Protein Coding	Q8NB16	56	GC16M075249	19.3554	https://www.genecards.org/cgi-bin/carddisp.pl?gene=MLKL
RIPK3	Receptor Interacting Serine/Threonine Kinase 3	Protein Coding	Q9Y572	56	GC14M024336	19.2659	https://www.genecards.org/cgi-bin/carddisp.pl?gene=RIPK3
ZBP1	Z-DNA Binding Protein 1	Protein Coding	Q9H171	53	GC20M057603	11.8898	https://www.genecards.org/cgi-bin/carddisp.pl?gene=ZBP1
CASP8	Caspase 8	Protein Coding	Q14790	65	GC02P201233	7.84956	https://www.genecards.org/cgi-bin/carddisp.pl?gene=CASP8
TNF	Tumor Necrosis Factor	Protein Coding	P01375	65	GC06P181893	6.10518	https://www.genecards.org/cgi-bin/carddisp.pl?gene=TNF
SOD2-OT1	SOD2 Overlapping Transcript 1	RNA Gene		20	GC06M159772	4.4567	https://www.genecards.org/cgi-bin/carddisp.pl?gene=SOD2-OT1
BDNF-AS	BDNF Antisense RNA	RNA Gene		31	GC11P027466	4.18297	https://www.genecards.org/cgi-bin/carddisp.pl?gene=BDNF-AS
CYLD	CYLD Lysine 63 Deubiquitinase	Protein Coding	Q9NQC7	61	GC16P050742	4.07955	https://www.genecards.org/cgi-bin/carddisp.pl?gene=CYLD
MAP3K7	Mitogen-Activated Protein Kinase Kinase Kinase 7	Protein Coding	O43318	62	GC06M090513	3.9047	https://www.genecards.org/cgi-bin/carddisp.pl?gene=MAP3K7
ITPK1	Inositol-Tetrakisphosphate 1-Kinase	Protein Coding	Q13572	51	GC14M092936	3.73674	https://www.genecards.org/cgi-bin/carddisp.pl?gene=ITPK1
IPMK	Inositol Polyphosphate Multikinase	Protein Coding	Q8NFU5	47	GC10M058191	3.73674	https://www.genecards.org/cgi-bin/carddisp.pl?gene=IPMK
MIR425	MicroRNA 425	RNA Gene		29	GC03M054741	3.24546	https://www.genecards.org/cgi-bin/carddisp.pl?gene=MIR425
CASP6	Caspase 6	Protein Coding	P55212	61	GC04M109688	3.20713	https://www.genecards.org/cgi-bin/carddisp.pl?gene=CASP6
FADD	Fas Associated Via Death Domain	Protein Coding	Q13158	60	GC11P070203	3.06968	https://www.genecards.org/cgi-bin/carddisp.pl?gene=FADD
MIR500A	MicroRNA 500a	RNA Gene		25	GC0XP050008	3.05131	https://www.genecards.org/cgi-bin/carddisp.pl?gene=MIR500A
MIR7-3HG	MIR7-3 Host Gene	RNA Gene	Q8N6C7	34	GC19P151538	2.92879	https://www.genecards.org/cgi-bin/carddisp.pl?gene=MIR7-3HG
PELI1	Pellino E3 Ubiquitin Protein Ligase 1	Protein Coding	Q96FA3	50	GC02M064092	2.7875	https://www.genecards.org/cgi-bin/carddisp.pl?gene=PELI1
HMGB1	High Mobility Group Box 1	Protein Coding	P09429	62	GC13M030456	2.7778	https://www.genecards.org/cgi-bin/carddisp.pl?gene=HMGB1
CRMA	Cardiomyocyte Maturation Associated LncRNA	RNA Gene		22	GC20M062909	2.77773	https://www.genecards.org/cgi-bin/carddisp.pl?gene=CRMA
PVT1	Pvt1 Oncogene	RNA Gene		33	GC08P128394	2.71971	https://www.genecards.org/cgi-bin/carddisp.pl?gene=PVT1
TP53	Tumor Protein P53	Protein Coding	P04637	66	GC17M007661	2.70866	https://www.genecards.org/cgi-bin/carddisp.pl?gene=TP53
PGLYRP1	Peptidoglycan Recognition Protein 1	Protein Coding	O75594	49	GC19M108910	2.70651	https://www.genecards.org/cgi-bin/carddisp.pl?gene=PGLYRP1
TLR4	Toll Like Receptor 4	Protein Coding	O00206	64	GC09P117704	2.68706	https://www.genecards.org/cgi-bin/carddisp.pl?gene=TLR4
CERNA3	Competing Endogenous LncRNA 3 For MiR-645	RNA Gene		21	GC08P056444	2.56541	https://www.genecards.org/cgi-bin/carddisp.pl?gene=CERNA3
GRB2	Growth Factor Receptor Bound Protein 2	Protein Coding	P62993	60	GC17M075318	2.56325	https://www.genecards.org/cgi-bin/carddisp.pl?gene=GRB2
SPATA2	Spermatogenesis Associated 2	Protein Coding	Q9UM82	44	GC20M049903	2.53246	https://www.genecards.org/cgi-bin/carddisp.pl?gene=SPATA2
MIR141	MicroRNA 141	RNA Gene		30	GC12P074085	2.5262	https://www.genecards.org/cgi-bin/carddisp.pl?gene=MIR141
MIR200A	MicroRNA 200a	RNA Gene		29	GC01P074920	2.5262	https://www.genecards.org/cgi-bin/carddisp.pl?gene=MIR200A
SIRT3	Sirtuin 3	Protein Coding	Q9NTG7	60	GC11M000215	2.46209	https://www.genecards.org/cgi-bin/carddisp.pl?gene=SIRT3
STING1	Stimulator Of Interferon Response CGAMP Interactor 1	Protein Coding	Q86WV6	55	GC05M139501	2.46172	https://www.genecards.org/cgi-bin/carddisp.pl?gene=STING1
TNIP1	TNFAIP3 Interacting Protein 1	Protein Coding	Q15025	51	GC05M151029	2.44298	https://www.genecards.org/cgi-bin/carddisp.pl?gene=TNIP1
MIR148A	MicroRNA 148a	RNA Gene		29	GC07M025950	2.44298	https://www.genecards.org/cgi-bin/carddisp.pl?gene=MIR148A
NINJ1	Ninjurin 1	Protein Coding	Q92982	51	GC09M093121	2.44062	https://www.genecards.org/cgi-bin/carddisp.pl?gene=NINJ1
MIR16-1	MicroRNA 16-1	RNA Gene		30	GC13M050048	2.42368	https://www.genecards.org/cgi-bin/carddisp.pl?gene=MIR16-1
MIR16-2	MicroRNA 16-2	RNA Gene		28	GC03P160418	2.42368	https://www.genecards.org/cgi-bin/carddisp.pl?gene=MIR16-2
TRC-GCA24-1	TRNA-Cys (GCA) 24-1	RNA Gene		14	GC17M097073	2.40507	https://www.genecards.org/cgi-bin/carddisp.pl?gene=TRC-GCA24-1
LINC00861	Long Intergenic Non-Protein Coding RNA 861	RNA Gene		21	GC08M137790	2.32039	https://www.genecards.org/cgi-bin/carddisp.pl?gene=LINC00861
LINC02605	Long Intergenic Non-Protein Coding RNA 2605	RNA Gene		21	GC08P078838	2.30256	https://www.genecards.org/cgi-bin/carddisp.pl?gene=LINC02605
SIRT2	Sirtuin 2	Protein Coding	Q8IXJ6	60	GC19M038878	2.30216	https://www.genecards.org/cgi-bin/carddisp.pl?gene=SIRT2
TNFRSF1A	TNF Receptor Superfamily Member 1A	Protein Coding	P19438	62	GC12M006328	2.28023	https://www.genecards.org/cgi-bin/carddisp.pl?gene=TNFRSF1A
PGAM5	PGAM Family Member 5, Mitochondrial Serine/Threonine Protein Phosphatase	Protein Coding	Q96HS1	49	GC12P132710	2.26778	https://www.genecards.org/cgi-bin/carddisp.pl?gene=PGAM5
SNHG1	Small Nucleolar RNA Host Gene 1	RNA Gene		29	GC11M139671	2.26245	https://www.genecards.org/cgi-bin/carddisp.pl?gene=SNHG1

## Sheet: Ferroptosis
Gene Symbol	Description	Category	Uniprot ID	Gifts	GC Id	Relevance score	GeneCards Link
GPX4	Glutathione Peroxidase 4	Protein Coding	P36969	60	GC19P001103	17.4912	https://www.genecards.org/cgi-bin/carddisp.pl?gene=GPX4
AIFM2	AIF Family Member 2	Protein Coding	Q9BRQ8	52	GC10M070098	17.1274	https://www.genecards.org/cgi-bin/carddisp.pl?gene=AIFM2
HEPFAL	Hepatocellular Carcinoma Ferroptosis Associative LncRNA	RNA Gene		8	GC21P051175	14.1151	https://www.genecards.org/cgi-bin/carddisp.pl?gene=HEPFAL
SLC7A11	Solute Carrier Family 7 Member 11	Protein Coding	Q9UPY5	57	GC04M138164	12.3678	https://www.genecards.org/cgi-bin/carddisp.pl?gene=SLC7A11
NFE2L2	NFE2 Like BZIP Transcription Factor 2	Protein Coding	Q16236	64	GC02M177227	9.93275	https://www.genecards.org/cgi-bin/carddisp.pl?gene=NFE2L2
LINC00336	Long Intergenic Non-Protein Coding RNA 336	RNA Gene	Q6ZUF6	31	GC06M033586	8.94046	https://www.genecards.org/cgi-bin/carddisp.pl?gene=LINC00336
ACSL4	Acyl-CoA Synthetase Long Chain Family Member 4	Protein Coding	O60488	60	GC0XM109624	8.12026	https://www.genecards.org/cgi-bin/carddisp.pl?gene=ACSL4
TP53	Tumor Protein P53	Protein Coding	P04637	66	GC17M007661	8.00531	https://www.genecards.org/cgi-bin/carddisp.pl?gene=TP53
LINC00472	Long Intergenic Non-Protein Coding RNA 472	RNA Gene	Q9H8W2	36	GC06M109695	7.89501	https://www.genecards.org/cgi-bin/carddisp.pl?gene=LINC00472
TMEM164	Transmembrane Protein 164	Protein Coding	Q5U3C3	38	GC0XP110002	7.81186	https://www.genecards.org/cgi-bin/carddisp.pl?gene=TMEM164
MIR7-3HG	MIR7-3 Host Gene	RNA Gene	Q8N6C7	34	GC19P151538	6.56404	https://www.genecards.org/cgi-bin/carddisp.pl?gene=MIR7-3HG
PVT1	Pvt1 Oncogene	RNA Gene		33	GC08P128394	6.51204	https://www.genecards.org/cgi-bin/carddisp.pl?gene=PVT1
TFRC	Transferrin Receptor	Protein Coding	P02786	64	GC03M196703	6.48064	https://www.genecards.org/cgi-bin/carddisp.pl?gene=TFRC
HMOX1	Heme Oxygenase 1	Protein Coding	P09601	65	GC22P035380	6.45428	https://www.genecards.org/cgi-bin/carddisp.pl?gene=HMOX1
FTH1	Ferritin Heavy Chain 1	Protein Coding	P02794	63	GC11M061959	6.08966	https://www.genecards.org/cgi-bin/carddisp.pl?gene=FTH1
GABPB1-AS1	GABPB1 Antisense RNA 1	RNA Gene		22	GC15P193078	5.8211	https://www.genecards.org/cgi-bin/carddisp.pl?gene=GABPB1-AS1
MIR522	MicroRNA 522	RNA Gene		21	GC19P053751	5.55416	https://www.genecards.org/cgi-bin/carddisp.pl?gene=MIR522
NCOA4	Nuclear Receptor Coactivator 4	Protein Coding	Q13772	51	GC10M046005	5.41225	https://www.genecards.org/cgi-bin/carddisp.pl?gene=NCOA4
SCARNA5	Small Cajal Body-Specific RNA 5	RNA Gene		28	GC02P233275	5.26802	https://www.genecards.org/cgi-bin/carddisp.pl?gene=SCARNA5
H19	H19 Imprinted Maternally Expressed Transcript	RNA Gene		37	GC11M001995	5.22212	https://www.genecards.org/cgi-bin/carddisp.pl?gene=H19
DHCR7	7-Dehydrocholesterol Reductase	Protein Coding	Q9UBM7	60	GC11M139962	5.13319	https://www.genecards.org/cgi-bin/carddisp.pl?gene=DHCR7
SOD2-OT1	SOD2 Overlapping Transcript 1	RNA Gene		20	GC06M159772	5.11586	https://www.genecards.org/cgi-bin/carddisp.pl?gene=SOD2-OT1
SLC3A2	Solute Carrier Family 3 Member 2	Protein Coding	P08195	56	GC11P062856	4.98819	https://www.genecards.org/cgi-bin/carddisp.pl?gene=SLC3A2
SC5D	Sterol-C5-Desaturase	Protein Coding	O75845	53	GC11P121292	4.79263	https://www.genecards.org/cgi-bin/carddisp.pl?gene=SC5D
SLC40A1	Solute Carrier Family 40 Member 1	Protein Coding	Q9NP59	61	GC02M189560	4.49608	https://www.genecards.org/cgi-bin/carddisp.pl?gene=SLC40A1
SLC1A5	Solute Carrier Family 1 Member 5	Protein Coding	Q15758	58	GC19M108949	4.4217	https://www.genecards.org/cgi-bin/carddisp.pl?gene=SLC1A5
SLC39A7	Solute Carrier Family 39 Member 7	Protein Coding	Q92504	54	GC06P033200	4.41305	https://www.genecards.org/cgi-bin/carddisp.pl?gene=SLC39A7
HSPB1	Heat Shock Protein Family B (Small) Member 1	Protein Coding	P04792	65	GC07P076302	4.35881	https://www.genecards.org/cgi-bin/carddisp.pl?gene=HSPB1
NINJ1	Ninjurin 1	Protein Coding	Q92982	51	GC09M093121	4.25367	https://www.genecards.org/cgi-bin/carddisp.pl?gene=NINJ1
PCBP2	Poly(RC) Binding Protein 2	Protein Coding	Q15366	54	GC12P053452	4.23444	https://www.genecards.org/cgi-bin/carddisp.pl?gene=PCBP2
GCLC	Glutamate-Cysteine Ligase Catalytic Subunit	Protein Coding	P48506	58	GC06M053497	4.18637	https://www.genecards.org/cgi-bin/carddisp.pl?gene=GCLC
ALOX15	Arachidonate 15-Lipoxygenase	Protein Coding	P16050	58	GC17M004630	4.15777	https://www.genecards.org/cgi-bin/carddisp.pl?gene=ALOX15
TRIM7	Tripartite Motif Containing 7	Protein Coding	Q9C029	38	GC05M181193	4.09976	https://www.genecards.org/cgi-bin/carddisp.pl?gene=TRIM7
SYNPR-AS1	SYNPR Antisense RNA 1	RNA Gene		16	GC03M063282	3.91294	https://www.genecards.org/cgi-bin/carddisp.pl?gene=SYNPR-AS1
OIP5-AS1	OIP5 Antisense RNA 1	RNA Gene		25	GC15P192868	3.90835	https://www.genecards.org/cgi-bin/carddisp.pl?gene=OIP5-AS1
CYBB	Cytochrome B-245 Beta Chain	Protein Coding	P04839	61	GC0XP037780	3.89764	https://www.genecards.org/cgi-bin/carddisp.pl?gene=CYBB
NOX4	NADPH Oxidase 4	Protein Coding	Q9NPH5	55	GC11M089324	3.88485	https://www.genecards.org/cgi-bin/carddisp.pl?gene=NOX4
VDAC3	Voltage Dependent Anion Channel 3	Protein Coding	Q9Y277	56	GC08P044949	3.86517	https://www.genecards.org/cgi-bin/carddisp.pl?gene=VDAC3
MIR4443	MicroRNA 4443	RNA Gene		12	GC03P064945	3.8416	https://www.genecards.org/cgi-bin/carddisp.pl?gene=MIR4443
PCBP1	Poly(RC) Binding Protein 1	Protein Coding	Q15365	55	GC02P070087	3.83366	https://www.genecards.org/cgi-bin/carddisp.pl?gene=PCBP1
CBS	Cystathionine Beta-Synthase	Protein Coding	P35520	64	GC21M043053	3.7395	https://www.genecards.org/cgi-bin/carddisp.pl?gene=CBS
BDNF-AS	BDNF Antisense RNA	RNA Gene		31	GC11P027466	3.72185	https://www.genecards.org/cgi-bin/carddisp.pl?gene=BDNF-AS
GCH1	GTP Cyclohydrolase 1	Protein Coding	P30793	60	GC14M054842	3.683	https://www.genecards.org/cgi-bin/carddisp.pl?gene=GCH1
KEAP1	Kelch Like ECH Associated Protein 1	Protein Coding	Q14145	61	GC19M010486	3.67964	https://www.genecards.org/cgi-bin/carddisp.pl?gene=KEAP1
IREB2	Iron Responsive Element Binding Protein 2	Protein Coding	P48200	58	GC15P078437	3.66288	https://www.genecards.org/cgi-bin/carddisp.pl?gene=IREB2
SAT1	Spermidine/Spermine N1-Acetyltransferase 1	Protein Coding	P21673	59	GC0XP023784	3.64855	https://www.genecards.org/cgi-bin/carddisp.pl?gene=SAT1
YAP1	Yes1 Associated Transcriptional Regulator	Protein Coding	P46937	61	GC11P102110	3.63573	https://www.genecards.org/cgi-bin/carddisp.pl?gene=YAP1
PRNP	Prion Protein (Kanno Blood Group)	Protein Coding	F7VJQ1	61	GC20P004686	3.59224	https://www.genecards.org/cgi-bin/carddisp.pl?gene=PRNP
AKR1C3	Aldo-Keto Reductase Family 1 Member C3	Protein Coding	P42330	57	GC10P005035	3.59224	https://www.genecards.org/cgi-bin/carddisp.pl?gene=AKR1C3
MIR6852	MicroRNA 6852	RNA Gene		8	GC09M035710	3.57498	https://www.genecards.org/cgi-bin/carddisp.pl?gene=MIR6852
STEAP3	STEAP3 Metalloreductase	Protein Coding	Q658P3	58	GC02P154174	3.57194	https://www.genecards.org/cgi-bin/carddisp.pl?gene=STEAP3
PLXNB2	Plexin B2	Protein Coding	O15031	50	GC22M050274	3.557	https://www.genecards.org/cgi-bin/carddisp.pl?gene=PLXNB2
CP	Ceruloplasmin	Protein Coding	P00450	62	GC03M149162	3.55068	https://www.genecards.org/cgi-bin/carddisp.pl?gene=CP
NOX1	NADPH Oxidase 1	Protein Coding	Q9Y5S8	57	GC0XM100843	3.55068	https://www.genecards.org/cgi-bin/carddisp.pl?gene=NOX1
LPCAT3	Lysophosphatidylcholine Acyltransferase 3	Protein Coding	Q6P1A2	49	GC12M006976	3.55068	https://www.genecards.org/cgi-bin/carddisp.pl?gene=LPCAT3
AKR1C1	Aldo-Keto Reductase Family 1 Member C1	Protein Coding	Q04828	56	GC10P004963	3.52833	https://www.genecards.org/cgi-bin/carddisp.pl?gene=AKR1C1
MAP1LC3B	Microtubule Associated Protein 1 Light Chain 3 Beta	Protein Coding	Q9GZQ8	54	GC16P122703	3.52833	https://www.genecards.org/cgi-bin/carddisp.pl?gene=MAP1LC3B
CISD1	CDGSH Iron Sulfur Domain 1	Protein Coding	Q9NZ45	50	GC10P058269	3.52833	https://www.genecards.org/cgi-bin/carddisp.pl?gene=CISD1
LINC01770	Long Intergenic Non-Protein Coding RNA 1770	RNA Gene		15	GC01M022177	3.50827	https://www.genecards.org/cgi-bin/carddisp.pl?gene=LINC01770
AKR1C2	Aldo-Keto Reductase Family 1 Member C2	Protein Coding	P52895	58	GC10M004987	3.5047	https://www.genecards.org/cgi-bin/carddisp.pl?gene=AKR1C2
SLC39A8	Solute Carrier Family 39 Member 8	Protein Coding	Q9C0K1	56	GC04M102252	3.45252	https://www.genecards.org/cgi-bin/carddisp.pl?gene=SLC39A8
ACSL1	Acyl-CoA Synthetase Long Chain Family Member 1	Protein Coding	P33121	59	GC04M184755	3.42863	https://www.genecards.org/cgi-bin/carddisp.pl?gene=ACSL1
POR	Cytochrome P450 Oxidoreductase	Protein Coding	P16435	61	GC07P075899	3.39062	https://www.genecards.org/cgi-bin/carddisp.pl?gene=POR
FUNDC1	FUN14 Domain Containing 1	Protein Coding	Q8IVP5	47	GC0XM044523	3.33929	https://www.genecards.org/cgi-bin/carddisp.pl?gene=FUNDC1
ACSL3	Acyl-CoA Synthetase Long Chain Family Member 3	Protein Coding	O95573	54	GC02P222860	3.27453	https://www.genecards.org/cgi-bin/carddisp.pl?gene=ACSL3
SCD	Stearoyl-CoA Desaturase	Protein Coding	O00767	61	GC10P100347	3.2665	https://www.genecards.org/cgi-bin/carddisp.pl?gene=SCD
ATF4	Activating Transcription Factor 4	Protein Coding	P18848	60	GC22P039519	3.2473	https://www.genecards.org/cgi-bin/carddisp.pl?gene=ATF4
HIF1A	Hypoxia Inducible Factor 1 Subunit Alpha	Protein Coding	Q16665	61	GC14P061695	3.20754	https://www.genecards.org/cgi-bin/carddisp.pl?gene=HIF1A
TRIM26	Tripartite Motif Containing 26	Protein Coding	Q12899	42	GC06M030184	3.19842	https://www.genecards.org/cgi-bin/carddisp.pl?gene=TRIM26
FTMT	Ferritin Mitochondrial	Protein Coding	Q8N4E7	50	GC05P121851	3.17239	https://www.genecards.org/cgi-bin/carddisp.pl?gene=FTMT
LCN2	Lipocalin 2	Protein Coding	P80188	58	GC09P128149	3.17147	https://www.genecards.org/cgi-bin/carddisp.pl?gene=LCN2
BECN1	Beclin 1	Protein Coding	Q14457	59	GC17M042810	3.13977	https://www.genecards.org/cgi-bin/carddisp.pl?gene=BECN1
PHKG2	Phosphorylase Kinase Catalytic Subunit Gamma 2	Protein Coding	P15735	58	GC16P121066	3.12361	https://www.genecards.org/cgi-bin/carddisp.pl?gene=PHKG2
TXNRD1	Thioredoxin Reductase 1	Protein Coding	Q16881	57	GC12P104215	3.09658	https://www.genecards.org/cgi-bin/carddisp.pl?gene=TXNRD1
MAP1LC3C	Microtubule Associated Protein 1 Light Chain 3 Gamma	Protein Coding	Q9BXW4	43	GC01M241995	3.09658	https://www.genecards.org/cgi-bin/carddisp.pl?gene=MAP1LC3C
CERNA3	Competing Endogenous LncRNA 3 For MiR-645	RNA Gene		21	GC08P056444	3.09056	https://www.genecards.org/cgi-bin/carddisp.pl?gene=CERNA3
SLC11A2	Solute Carrier Family 11 Member 2	Protein Coding	P49281	61	GC12M050952	3.06719	https://www.genecards.org/cgi-bin/carddisp.pl?gene=SLC11A2
TUG1	Taurine Up-Regulated 1	Protein Coding	A0A6I8PU40	34	GC22P030969	3.04878	https://www.genecards.org/cgi-bin/carddisp.pl?gene=TUG1
FTL	Ferritin Light Chain	Protein Coding	P02792	58	GC19P048965	3.03468	https://www.genecards.org/cgi-bin/carddisp.pl?gene=FTL
VDAC2	Voltage Dependent Anion Channel 2	Protein Coding	P45880	56	GC10P075210	2.99778	https://www.genecards.org/cgi-bin/carddisp.pl?gene=VDAC2
MAP1LC3A	Microtubule Associated Protein 1 Light Chain 3 Alpha	Protein Coding	Q9H492	54	GC20P034546	2.99778	https://www.genecards.org/cgi-bin/carddisp.pl?gene=MAP1LC3A
CHMP6	Charged Multivesicular Body Protein 6	Protein Coding	Q96FZ7	48	GC17P080991	2.99778	https://www.genecards.org/cgi-bin/carddisp.pl?gene=CHMP6
SIRT3	Sirtuin 3	Protein Coding	Q9NTG7	60	GC11M000215	2.97585	https://www.genecards.org/cgi-bin/carddisp.pl?gene=SIRT3
NQO1	NAD(P)H Quinone Dehydrogenase 1	Protein Coding	P15559	61	GC16M069706	2.96987	https://www.genecards.org/cgi-bin/carddisp.pl?gene=NQO1
METTL3	Methyltransferase 3, N6-Adenosine-Methyltransferase Complex Catalytic Subunit	Protein Coding	Q86U44	54	GC14M021498	2.96209	https://www.genecards.org/cgi-bin/carddisp.pl?gene=METTL3
DPP4	Dipeptidyl Peptidase 4	Protein Coding	P27487	62	GC02M161992	2.95401	https://www.genecards.org/cgi-bin/carddisp.pl?gene=DPP4
OTUB1	OTU Deubiquitinase, Ubiquitin Aldehyde Binding 1	Protein Coding	Q96FW1	51	GC11P063985	2.90593	https://www.genecards.org/cgi-bin/carddisp.pl?gene=OTUB1
CTH	Cystathionine Gamma-Lyase	Protein Coding	P32929	62	GC01P070411	2.89697	https://www.genecards.org/cgi-bin/carddisp.pl?gene=CTH
KRAS	KRAS Proto-Oncogene, GTPase	Protein Coding	P01116	66	GC12M035956	2.85916	https://www.genecards.org/cgi-bin/carddisp.pl?gene=KRAS
ATG5	Autophagy Related 5	Protein Coding	Q9H1Y0	58	GC06M106045	2.83746	https://www.genecards.org/cgi-bin/carddisp.pl?gene=ATG5
ATG7	Autophagy Related 7	Protein Coding	O95352	55	GC03P027034	2.83746	https://www.genecards.org/cgi-bin/carddisp.pl?gene=ATG7
SQSTM1	Sequestosome 1	Protein Coding	Q13501	62	GC05P179806	2.82907	https://www.genecards.org/cgi-bin/carddisp.pl?gene=SQSTM1

## Sheet: Pyroptosis
Gene Symbol	Description	Category	Uniprot ID	Gifts	GC Id	Relevance score	GeneCards Link
GSDMD	Gasdermin D	Protein Coding	P57764	52	GC08P143553	22.6463	https://www.genecards.org/cgi-bin/carddisp.pl?gene=GSDMD
GSDME	Gasdermin E	Protein Coding	O60443	49	GC07M024699	16.3339	https://www.genecards.org/cgi-bin/carddisp.pl?gene=GSDME
NLRP3	NLR Family Pyrin Domain Containing 3	Protein Coding	Q96P20	62	GC01P247632	15.3386	https://www.genecards.org/cgi-bin/carddisp.pl?gene=NLRP3
CASP1	Caspase 1	Protein Coding	P29466	61	GC11M105025	11.653	https://www.genecards.org/cgi-bin/carddisp.pl?gene=CASP1
CASP4	Caspase 4	Protein Coding	P49662	60	GC11M104942	11.6295	https://www.genecards.org/cgi-bin/carddisp.pl?gene=CASP4
GSDMB	Gasdermin B	Protein Coding	Q8TAX9	44	GC17M039904	11.0323	https://www.genecards.org/cgi-bin/carddisp.pl?gene=GSDMB
GSDMC	Gasdermin C	Protein Coding	Q9BYG8	44	GC08M129705	8.11529	https://www.genecards.org/cgi-bin/carddisp.pl?gene=GSDMC
GSDMA	Gasdermin A	Protein Coding	Q96QA5	47	GC17P154759	7.9945	https://www.genecards.org/cgi-bin/carddisp.pl?gene=GSDMA
NLRP1	NLR Family Pyrin Domain Containing 1	Protein Coding	Q9C000	57	GC17M005499	7.80887	https://www.genecards.org/cgi-bin/carddisp.pl?gene=NLRP1
CASP3	Caspase 3	Protein Coding	P42574	62	GC04M184627	7.64282	https://www.genecards.org/cgi-bin/carddisp.pl?gene=CASP3
AIM2	Absent In Melanoma 2	Protein Coding	O14862	53	GC01M167570	7.25098	https://www.genecards.org/cgi-bin/carddisp.pl?gene=AIM2
IL1B	Interleukin 1 Beta	Protein Coding	P01584	60	GC02M112829	7.12938	https://www.genecards.org/cgi-bin/carddisp.pl?gene=IL1B
CASP8	Caspase 8	Protein Coding	Q14790	65	GC02P201233	6.85771	https://www.genecards.org/cgi-bin/carddisp.pl?gene=CASP8
GAS5	Growth Arrest Specific 5	RNA Gene		32	GC01M175146	6.56929	https://www.genecards.org/cgi-bin/carddisp.pl?gene=GAS5
GZMB	Granzyme B	Protein Coding	P10144	60	GC14M024630	5.75091	https://www.genecards.org/cgi-bin/carddisp.pl?gene=GZMB
CASP5	Caspase 5	Protein Coding	P51878	56	GC11M140425	5.64352	https://www.genecards.org/cgi-bin/carddisp.pl?gene=CASP5
IL18	Interleukin 18	Protein Coding	Q14116	57	GC11M112143	5.50604	https://www.genecards.org/cgi-bin/carddisp.pl?gene=IL18
CARD8	Caspase Recruitment Domain Family Member 8	Protein Coding	Q9Y2G2	49	GC19M108985	5.35431	https://www.genecards.org/cgi-bin/carddisp.pl?gene=CARD8
HMGB1	High Mobility Group Box 1	Protein Coding	P09429	62	GC13M030456	5.13174	https://www.genecards.org/cgi-bin/carddisp.pl?gene=HMGB1
PYCARD	PYD And CARD Domain Containing	Protein Coding	Q9ULZ3	54	GC16M031201	4.92913	https://www.genecards.org/cgi-bin/carddisp.pl?gene=PYCARD
H19	H19 Imprinted Maternally Expressed Transcript	RNA Gene		37	GC11M001995	4.89637	https://www.genecards.org/cgi-bin/carddisp.pl?gene=H19
SOD2-OT1	SOD2 Overlapping Transcript 1	RNA Gene		20	GC06M159772	4.74805	https://www.genecards.org/cgi-bin/carddisp.pl?gene=SOD2-OT1
GZMA	Granzyme A	Protein Coding	P12544	55	GC05P055102	4.58746	https://www.genecards.org/cgi-bin/carddisp.pl?gene=GZMA
NLRC4	NLR Family CARD Domain Containing 4	Protein Coding	Q9NPP4	56	GC02M032224	4.46524	https://www.genecards.org/cgi-bin/carddisp.pl?gene=NLRC4
ADAMTS9-AS2	ADAMTS9 Antisense RNA 2	RNA Gene		24	GC03P065373	4.37592	https://www.genecards.org/cgi-bin/carddisp.pl?gene=ADAMTS9-AS2
ZBP1	Z-DNA Binding Protein 1	Protein Coding	Q9H171	53	GC20M057603	4.36644	https://www.genecards.org/cgi-bin/carddisp.pl?gene=ZBP1
MIR7-3HG	MIR7-3 Host Gene	RNA Gene	Q8N6C7	34	GC19P151538	4.31331	https://www.genecards.org/cgi-bin/carddisp.pl?gene=MIR7-3HG
DPP8	Dipeptidyl Peptidase 8	Protein Coding	Q6V1X1	48	GC15M065442	4.16699	https://www.genecards.org/cgi-bin/carddisp.pl?gene=DPP8
CASP6	Caspase 6	Protein Coding	P55212	61	GC04M109688	4.10666	https://www.genecards.org/cgi-bin/carddisp.pl?gene=CASP6
DPP9	Dipeptidyl Peptidase 9	Protein Coding	Q86TI2	55	GC19M107901	4.0355	https://www.genecards.org/cgi-bin/carddisp.pl?gene=DPP9
SCARNA5	Small Cajal Body-Specific RNA 5	RNA Gene		28	GC02P233275	3.85394	https://www.genecards.org/cgi-bin/carddisp.pl?gene=SCARNA5
MIR223	MicroRNA 223	RNA Gene		30	GC0XP066018	3.85107	https://www.genecards.org/cgi-bin/carddisp.pl?gene=MIR223
CD274	CD274 Molecule	Protein Coding	Q9NZQ7	58	GC09P005450	3.76075	https://www.genecards.org/cgi-bin/carddisp.pl?gene=CD274
STAT3	Signal Transducer And Activator Of Transcription 3	Protein Coding	P40763	67	GC17M042313	3.70335	https://www.genecards.org/cgi-bin/carddisp.pl?gene=STAT3
TRIM21	Tripartite Motif Containing 21	Protein Coding	P19474	55	GC11M004384	3.70013	https://www.genecards.org/cgi-bin/carddisp.pl?gene=TRIM21
MALAT1	Metastasis Associated Lung Adenocarcinoma Transcript 1	RNA Gene		33	GC11P107814	3.63213	https://www.genecards.org/cgi-bin/carddisp.pl?gene=MALAT1
ELANE	Elastase, Neutrophil Expressed	Protein Coding	P08246	64	GC19P151362	3.61898	https://www.genecards.org/cgi-bin/carddisp.pl?gene=ELANE
SIRT1	Sirtuin 1	Protein Coding	Q96EB6	62	GC10P067884	3.5559	https://www.genecards.org/cgi-bin/carddisp.pl?gene=SIRT1
USP48	Ubiquitin Specific Peptidase 48	Protein Coding	Q86UV5	51	GC01M021678	3.53318	https://www.genecards.org/cgi-bin/carddisp.pl?gene=USP48
LINC02605	Long Intergenic Non-Protein Coding RNA 2605	RNA Gene		21	GC08P078838	3.44167	https://www.genecards.org/cgi-bin/carddisp.pl?gene=LINC02605
ZDHHC9	Zinc Finger DHHC-Type Palmitoyltransferase 9	Protein Coding	Q9Y397	54	GC0XM129803	3.43183	https://www.genecards.org/cgi-bin/carddisp.pl?gene=ZDHHC9
ZDHHC5	Zinc Finger DHHC-Type Palmitoyltransferase 5	Protein Coding	Q9C0B5	50	GC11P059439	3.43183	https://www.genecards.org/cgi-bin/carddisp.pl?gene=ZDHHC5
SNHG7	Small Nucleolar RNA Host Gene 7	RNA Gene		30	GC09M139274	3.4168	https://www.genecards.org/cgi-bin/carddisp.pl?gene=SNHG7
NINJ1	Ninjurin 1	Protein Coding	Q92982	51	GC09M093121	3.35139	https://www.genecards.org/cgi-bin/carddisp.pl?gene=NINJ1
